# Supplementary material for: Extended supercooled storage of red blood cells
Source: Commun Biol. 2024 Jun 24;7:765. doi: 10.1038/s42003-024-06463-4 (PMC11196592; doi:10.1038/s42003-024-06463-4)
Supplement: Supplementary file 4 — Supplementary Data 1 [file 42003_2024_6463_MOESM4_ESM.xlsx]

## Sheet: Figure 1
Fig. 1b
	E-Sol 5	AS-7	CPDA-1	SAGM
pH	8.4	8.5	5.5	5.7
Osmolarity (mOsm/kg)	270	203	498	350

## Sheet: Figure 2
Fig. 2a
	+4°C									–5°C
ESOL5	0.645485	0.800291	0.923673	0.75155	1.10206	1.33049	1.68605	0.845328	1.72528	2.99417	2.90112	3.10448	1.58209	1.6958	1.68455	1.46199	1.5376	1.60868
AS7	1.32458	1.08056	1.34295	1.36619	1.40586	1.33557	2.97955	2.87965	2.93985	4.62383	4.38348	4.48979	2.70196	2.90964	2.80927	3.92239	4.06539	3.99147
CPDA1	3.51618	3.25291	3.47278	3.29984	3.65923	3.80955	2.57277	3.42406	3.15862	4.93076	4.41876	4.92315	3.43594	4.23142	3.9006	4.77072	4.60685	4.81506
SAGM	2.19706	2.33773	2.37984	1.4591	1.48756	1.55518	1.42667	1.61692	1.84387	12.1283	11.5564	12.2424	8.25558	8.58396	8.53731	7.11812	6.91855	7.06536
Fig. 2b
	+4°C									–5°C
ESOL5	1.82188	1.86056	1.8919	1.39166	1.32697	1.32697	0.93501	0.974662	1.02881	4.7345	4.76783	4.77865	2.54641	2.91806	2.91806	2.07179	2.00549	1.98958
AS7	2.14059	2.11477	2.17193	2.04757	2.18053	2.18053	3.19669	3.16535	3.27866	8.32953	8.47609	8.47609	5.70837	5.86125	5.86125	9.07654	8.85618	9.07654
CPDA1	4.38279	4.42093	4.4046	3.87797	4.05627	4.05627	3.54498	3.45408	3.38606	8.09803	8.0577	7.82879	6.04371	6.35987	6.35987	7.34653	7.29516	7.6034
SAGM	5.85344	5.83777	5.91423	5.29518	5.56458	5.56458	2.99481	2.93139	2.99605	18.4795	18.7008	18.5853	15.9326	15.3873	15.3873	12.7257	12.863	12.7691
Fig. 2c
	+4°C			–5°C
ESOL5	30.3306	30.3306	30.3306	25.5165	24.3729	18.0525
AS7	30.5656	30.5656	22.262	18.3823	17.125	10.0692
CPDA1	12.023	11.3401	9.43628	11.24	10.3609	6.07
SAGM	14.5944	13.2297	7.71985	9.64293	8.28895	8.28895
Fig. 2d
	+4°C						–5°C
ESOL5	2.95588	2.80882	2.66176	2.07353	3.83824	3.25	4.57353	4.57353	3.39706	3.39706
AS7	3.83824	3.39706	2.80882	2.80882	4.42647	4.42647	4.72059	4.72059	3.54412	3.54412	6.04412	5.60294
CPDA1	4.27941	4.13235	3.25	3.39706	5.16176	5.30882	4.13235	4.42647	3.25	3.39706	5.60294	5.30882
SAGM	3.39706	3.83824	2.66176	2.51471	4.27941	3.98529	4.86765	5.01471	3.54412	3.39706	5.30882	5.30882
Fig. 2e
	+4°C									–5°C
ESOL5	27.5	30.5	30.1	32.8	33.3	33.4	32.1	32.7	32.1	30.2	30.3	31.1	34.1	35.1	35	31.9	31.8	32.4
AS7	31.9	32	32.1	35.8	35.9	34.5	34	34.9	35.4	31.8	32.5	32.6	35	35.1	35.6	34.9	34.6	34.2
CPDA1	33.1	33.2	32.3	34.7	34.4	34.7	33.3	33.3	33.8	33.4	33.3	34.3	35.9	35.8	35.3	33.7	33.8	34
SAGM	27.6	28.1	27.6	30.2	29.8	30.4	30.2	33.1	31.6	27.4	27.1	27.5	29.4	29.6	29.3	29.3	28.9	28.2
Fig. 2f
	+4°C									–5°C
ESOL5	21.8	24.3	23.9	29.3	29.5	29.6	29.6	30.1	29.5	23.8	23.8	24.4	29.6	30.3	30.2	29.2	28.9	29.5
AS7	23.9	23.8	23.9	29.8	29.9	28.8	28.6	29.3	29.8	23.6	24.2	24.1	29.6	29.6	30.1	30	29.8	29.7
CPDA1	24.1	24.2	23.5	28.5	28.1	28.2	29.3	29.2	29.6	24.1	23.9	24.5	29	28.8	28.3	29.6	29.6	29.7
SAGM	23.7	24.2	23.8	29.7	29.4	29.8	29.4	29.2	30.8	23.7	23.4	23.9	29.3	29.6	29.1	29.3	28.9	28.1

## Sheet: Figure 3
Fig. 3a
week	+4°C									–5°C									–8°C
3	0.338043	0.35063	0.305796	0.351841	0.364941	0.318277	0.379436	0.393564	0.34324	1.03769	1.23729	1.07577	1.14357	1.33628	1.18554	1.14357	1.36102	1.18554	4.51621	4.75795	4.90464	4.91765	5.28661	5.34061	5.21873	5.49808	5.66759
7	1.06285	0.787703	1.18676	1.10688	0.737824	1.05552	0.845328	2.0063	1.709	3.89989	3.00902	3.56888	1.45007	1.69828	1.9161	1.97701	1.9124	2.1007	8.82163	8.9648	9.13464	7.46553	8.46753	7.96627	10.3157	10.2281	10.598
10	1.74361	1.75018	1.75018	1.85259	1.85956	1.85956	1.42289	1.45051	1.46474	3.70284	3.66501	3.66501	4.06586	4.02432	4.02432	1.44942	1.63847	1.53874	10.9882	10.7569	10.5592	11.9039	11.6533	11.4391	12.1351	11.7372	11.585
Fig. 3b	(AR: above reportable)
week	+4°C									–5°C									–8°C
3	21.35	28.95	27.73	25.95	22.79	AR	AR	AR	AR	18.05	15.04	20.26	23.79	22.57	14.19	17.24	13.76	13.64	18.27	14.75	14.58	16.48	15.16	12.56	12.2	6.61	6.91
7	29.04	27.47	AR	AR	AR	AR	AR	AR	AR	24.87	19.88	19.83	25.2	22.06	18.95	AR	AR	AR	22.31	21.74	17.01	14.45	22.31	21.74	17.01	14.45	AR
10	AR	AR	AR	AR	AR	AR	AR	AR	AR	27.53	24.28	24.09	23.18	AR	AR	AR	AR	AR	20.53	18.71	16.22	10.33	AR	AR	AR	AR	AR
Fig. 3c
week	+4°C						–5°C						–8°C
3	2.36765	2.80882	1.92647	1.92647	2.07353	2.22059	2.80882	3.10294	2.22059	2.66176	2.80882	2.80882	3.39706	3.54412	3.10294	3.25	3.10294	3.10294
7	2.95588	2.80882	2.22059	2.51471	2.36765	2.66176	3.10294	3.25	2.51471	2.36765	2.36765	2.36765	3.69118	3.69118	2.51471	2.80882	2.80882	2.51471
10	3.10294	3.10294	3.10294	2.22059	2.36765	2.51471	3.25	3.25	2.80882	2.66176	3.25	3.39706	4.42647	3.98529	3.39706	3.39706	4.72059	5.01471
Fig. 3d
week	+4°C						–5°C						–8°C
3	0.433348	0.44115	0.445609	0.453411	0.448952	0.442265	0.444494	0.44115	0.436692	0.437807	0.444494	0.437807	0.426661	0.421088	0.413286	0.408827	0.359786	0.345296
7	0.44115	0.438921	0.434463	0.450067	0.474588	0.479046	0.435577	0.44115	0.422202	0.422202	0.453411	0.444494	0.418859	0.407713	0.366473	0.359786	0.36313	0.34864
10	0.412171	0.409942	0.432234	0.440036	0.433348	0.433348	0.397682	0.386536	0.406598	0.397682	0.392109	0.398796	0.346411	0.34864	0.393223	0.305172	0.392109	0.38765

## Sheet: Figure 4
Fig. 4
week	+4°C						–5°C						–8°C
3	0.351841	0.364941	0.318277	0.379436	0.393564	0.34324	1.14357	1.33628	1.18554	1.14357	1.36102	1.18554	4.91765	5.28661	5.34061	5.21873	5.49808	5.66759
21	7.42187	7.45075	7.38894	4.8127	4.85697	4.93585	3.89792	4.1976	4.53853	3.86907	3.75182	4.22419	14.0883	14.6238	14.0984	16.4552	16.4165	16.6793
22	6.80708	6.72743	6.7496	5.64589	5.82343	6.03648	4.50787	4.51034	4.51034	3.46193	3.71891	3.70612	14.5264	14.4503	14.3131	17.9376	17.3974	17.8806
23	7.69044	7.73768	7.82749	6.27231	6.41486	6.41776	4.38885	4.33966	4.41481	4.77812	4.76849	4.76849	14.5298	14.5575	15.2228	18.479	18.4218	18.4086

## Sheet: Figure 5
Fig. 5a					Fig. 5b
N/A	R	S	M	T	N/A	R	S	M	T
1.40615	1.14182	0.964668	0.989588	1.1724	2.08113	1.97623	1.49871	1.56768	1.30529
1.45816	1.35084	1.02859	0.999217	0.899555	2.18245	1.98542	1.46503	1.54829	1.2514
1.49266		1.02219	0.966968	1.10376	1.85827	1.41318	1.46337	1.19888	1.49665
1.13055	1.35305	0.89801	0.923952	0.795662	1.81307	1.41564	1.48563	1.25883	1.49665
1.11071	1.07423	0.800265	1.02331	0.881	1.82805	1.48756	1.40709	1.25883	1.57727
1.1993		0.915618	1.10562	0.899228	1.93367	1.8479	1.56443	1.22663	1.31617
1.02975		0.850974	0.995283	0.757003	1.91134	1.87401	1.72123	1.21384	1.31237
0.975124	1.01698	0.80732	0.995283	0.799287	1.91134	1.85555	1.59712	1.17455	1.30603
